# Supplementary material for: Changing trends in penile prosthesis implantation in China and an overview of postoperative outcomes from a single center
Source: Basic Clin Androl. 2024 Aug 9;34:10. doi: 10.1186/s12610-024-00228-z (PMC11311907; doi:10.1186/s12610-024-00228-z)
Supplement: Supplementary file 1 — Supplementary Material 1. [file 12610_2024_228_MOESM1_ESM.xls]

## Sheet: Sheet1
随访（男科假体）
病案号码	病人姓名	出院科室	主要诊断	手术名称	病人年龄	现住址电话	联系地址电话	户口地址	出院日期	手术医生
1215658	张厂	泌尿男科	性功能障碍，非由器质性障碍或疾病引起	膨胀性阴茎假体置入或置换	39	15995678076	15995678076	江苏省昆山市玉山镇晨曦园33幢508室	2015-05-19	李铮
1342922	张峥	泌尿男科	性功能障碍，非由器质性障碍或疾病引起	阴茎假体植入术	40	13984396998	13651916939	上海市黄浦区董家渡路284号	2017-06-20	李铮
1373795	张先松	泌尿男科	特指性功能障碍，非由器质性障碍或疾病引起	阴茎假体植入术	30	15000365051	13564347982	安徽省巢湖市和县沈巷镇灯塔村委会塘西自然村６０号	2017-12-19	李铮
1382282	王超	泌尿男科	男性勃起障碍	阴茎假体植入术	30	15188282056	15188282056	河南省固始县马罡集乡蔡楼村堰湾组	2018-02-01	李铮
1383785	徐彬	泌尿男科	性功能障碍，非由器质性障碍或疾病引起	阴茎假体植入术	26	13675775151	13735375186	浙江省绍兴市越城区皋埠镇山前徐村１７６号	2018-02-10	李铮
1390908	金兴贵	泌尿男科	性功能障碍，非由器质性障碍或疾病引起	膨胀性阴茎假体置入或置换	58	13559013667	13959349528	福建省福安市赛岐镇虹桥街永丰路21号	2018-03-26
1419868	陈敏	泌尿男科	男性勃起障碍	阴茎假体植入术	30	18855222728	13856390025	安徽省蚌埠市怀远县魏庄镇马厂村陈家组１３号	2018-08-23	李铮
1441754	刘国平	泌尿男科	生殖道中其他假体装置、植入物和移植物的机械性并发症	去除阴茎内部假体	69	13482077020	15921504231	浦东新区 （无） 张杨 1619弄1号1002室	2018-12-17	李铮
1447967	姜凌霄	泌尿男科	男性勃起障碍	膨胀性阴茎假体置换术	29	13611700660	13816692257	普陀区 桃浦镇 桃浦路 1108弄11号303室	2019-01-18	李铮
1472151	张厂	泌尿男科	男性勃起障碍	阴茎假体植入术	43	15995678076	18912665107	江苏省昆山市玉山镇晨曦园33幢508室	2019-05-20	李铮
1479501	张先松	泌尿男科	男性勃起障碍	阴茎假体植入术	31	15000365051	13564347982	安徽省巢湖市和县沈巷镇灯塔村委会塘西自然村６０号	2019-06-29	李铮
1510406	潘晨龙	泌尿男科	男性勃起障碍	膨胀性阴茎假体置入术	31	18755273070	18905523150	安徽省蚌埠市龙子湖区淮河路８５４号（栋）二单元８号	2019-12-05	李铮
1512784	庞正华	泌尿男科	男性勃起障碍	膨胀性阴茎假体置换术	43	17858699169	13566496920	浙江省天台县福溪街道大路曹村１０１号	2019-12-02	李铮
1514721	沈轶斌	泌尿男科	男性勃起障碍	膨胀性阴茎假体置入术	35	13601520006	13601525012	江苏省江阴市丽岛华都200幢602室	2019-12-17	李铮
1516812	汪定海	泌尿男科	男性勃起障碍	膨胀性阴茎假体置换术	74	17764725399	13325790579	浙江省金华市婺城区城东街道石榴巷３３号９幢５０２室	2019-12-23	李铮
1532120	赵建平	泌尿男科	阴茎海绵体硬结症	膨胀性阴茎假体置入术	57	13961149496	15312518700	江苏省溧阳市竹箦镇清水塘村委清水塘68号	2020-05-02	李铮
1538596	黄恺	泌尿男科	男性勃起障碍	膨胀性阴茎假体置入术	32	13962369423	13814985913	江苏省常熟市梅李镇市镇南街19号	2020-06-05	李铮
1556075	戴云飞	泌尿男科	男性勃起障碍	膨胀性阴茎假体置入术	31	15921585356	15901836220	虹口区乍浦街道峨嵋路64号	2020-09-10	李铮
1560146	胡云双	泌尿男科	男性勃起障碍	膨胀性阴茎假体置入术	28	18668737782	13806861283	浙江省乐清市虹桥镇望杏西路４６号	2020-09-29	李铮
1561921	陈团和	泌尿男科	男性勃起障碍	膨胀性阴茎假体置入术	38	18021072213	15879134059	上海市金山区枫泾镇亭枫公路6469号	2020-10-10	李铮
1563622	戴云飞	泌尿男科	男性勃起障碍	膨胀性阴茎假体置入或置换	32	15901836220	15901836220	虹口区乍浦街道峨嵋路64号	2020-10-19	李铮
1571623	李永辉	泌尿男科	男性勃起障碍	膨胀性阴茎假体置入术	31	18356067979	13635691260	安徽省合肥市瑶海区龙岗经济开发区王岗社居委板桥组	2020-11-28	陈慧兴
1576789	杨帅帅	泌尿男科	男性勃起障碍	膨胀性阴茎假体置入术	28	17719895458	15695489210	江苏省海门市麒麟镇双河村十五组7号	2020-12-31	李铮
1581811	唐义强	泌尿男科	男性勃起障碍	膨胀性阴茎假体置入术	46	13325937681	13738299287	四川省资阳市安阳县和平乡新学村9组	2021-01-19	李铮
1582442	严松林	泌尿男科	男性勃起障碍	去除阴茎内部假体	59	13817961799	31689439	上海市卢湾区瑞金二路457弄11号	2021-01-23	陈慧兴
1585391	应小平	泌尿男科	男性勃起障碍	膨胀性阴茎假体置入术	37	15216258629	-13879419831	江西省抚州市南丰县三溪乡坪上村村头组1号	2021-02-09	李铮
1599501	朱晨光	泌尿男科	男性勃起障碍	膨胀性阴茎假体置入术	24	13979368336	-13155938862	江西省德兴市泗洲镇铜矿创业路南区13栋303室	2021-04-27	陈慧兴
1605021	薄传辉	泌尿男科	男性勃起障碍	膨胀性阴茎假体置入术	38	15821195889	13856423508	安徽省寿县迎河镇瓦房村井沿组	2021-05-28	李铮
1621902	禹明全	泌尿男科	男性勃起障碍	膨胀性阴茎假体置入术	38	18295073368	13673965212	河南省泌阳县高邑乡小屯村委前管驿	2021-08-16	李铮
1624852	薄传辉	泌尿男科	阴茎假体植入感染	去除阴茎内部假体	38	15821195889	13856423508	安徽省寿县迎河镇瓦房村井沿组	2021-09-01	李铮
1633517	严松林	泌尿男科	男性勃起障碍	膨胀性阴茎假体置换术	59	13817961799	-13671539509	上海市卢湾区瑞金二路457弄11号	2021-10-01	李铮
1640346	王玉林	泌尿男科	男性勃起障碍	膨胀性阴茎假体置入术	38	18687113795	18585193587	贵州省开阳县南龙乡翁朵村牛背山组	2021-11-12	李铮
1641781	贝国强	泌尿男科	男性勃起障碍	膨胀性阴茎假体置入术	33	13736491986	15757368983	浙江省嘉善县天凝镇东顺村顺六港３号	2021-11-18	李铮
1643407	赵中岐	泌尿男科	男性勃起障碍	膨胀性阴茎假体置入术	39	15279107920	13576984053	江西省南昌市高新技术开发区昌东镇赵围村鸭溪河自然村28号	2021-11-22	李铮
1643435	张国哲	泌尿男科	男性勃起障碍	膨胀性阴茎假体置入术	32	15612188002	17360718191	山东省济宁市市中区喻屯镇瓦屋张村安全胡同14号	2021-11-22	李铮
1648222	周千文	泌尿男科	男性勃起障碍	膨胀性阴茎假体置入术	50	15808263656	18771337274	浙江省兰溪市灵洞乡白坑村白坑１７８号	2021-12-13	李铮
1660982	朱继彪	泌尿男科	男性勃起障碍	膨胀性阴茎假体置入术	38	13727048176	15108776236	云南省玉溪市易门县小街乡小街村委会赵家村43号	2022-02-22	李铮
1663594	李福亮	泌尿男科	男性勃起障碍	膨胀性阴茎假体置入术	29	13317017834	18770801253	江西省贵溪市志光镇志光村石背组44号	2022-03-10	李铮
1670995	沈佳文	泌尿男科	器质性勃起功能障碍	膨胀性阴茎假体置入术	28	13482791185	13917648301	宝山区顾村镇菊太路1221弄46号501室	2022-06-29	李铮
1673696	朱继彪	泌尿男科	男性勃起障碍	膨胀性阴茎假体置换术	38	13727048176	15108776236	云南省玉溪市易门县小街乡小街村委会赵家村43号	2022-07-16	李铮
1674085	贝国强	泌尿男科	器质性勃起功能障碍	膨胀性阴茎假体置换术	33	13736491986	-13456300693	浙江省嘉善县天凝镇东顺村顺六港３号	2022-07-16	李铮
1674831	蔡信森	泌尿男科	男性勃起障碍	膨胀性阴茎假体置入术	29	18508199881	-	广东省汕头市潮南区陈店镇沟湖新湖住宅区六街69号	2022-07-25	李铮
1676239	李飞	泌尿男科	器质性勃起功能障碍	膨胀性阴茎假体置入术	45	18268817626	18268817616	南京市玄武区北苑一村20幢504室	2022-08-01	李铮
1678561	李雷雷	泌尿男科	男性勃起障碍	膨胀性阴茎假体置入术	29	17637251157	18237242467	河南省安阳县永和乡陈市村１７２号	2022-08-20	李铮
1683578	邹良	泌尿男科	器质性勃起功能障碍	膨胀性阴茎假体置入术	35	15170536267	15170536267	江西省宜春市袁州区寨下乡沙江村上沙江组26号	2022-09-14	李铮
1689629	王万庆	泌尿男科	器质性勃起功能障碍	膨胀性阴茎假体置入术	34	18112853169	13675249665	江苏省东海县牛山街道和堂村9－20号	2022-10-19	李铮
1690155	何飞	泌尿男科	器质性勃起功能障碍	膨胀性阴茎假体置入术	30	13952983227	13775314491	江苏省扬中市新坝镇华威村23号	2022-10-24	李铮
1691475	张琰	泌尿男科	器质性勃起功能障碍	膨胀性阴茎假体置入术	35	13918114743	13917308401	黄浦区 金陵街道 延安东285弄69号	2022-10-26	李铮
1698573	王广胜	泌尿男科	器质性勃起功能障碍	膨胀性阴茎假体置入术	35	13021309217	13021309217	山东省无棣县小泊头镇前菜园村163号	2022-12-05	李铮
1701794	陈维抗	泌尿男科	器质性勃起功能障碍	膨胀性阴茎假体置入术	52	15212369981	18255519204	安徽省宿州市泗县黑塔镇三马村陈场庄251号	2022-12-14	李铮
1702110	姜一帆	泌尿男科	器质性勃起功能障碍	膨胀性阴茎假体置入术	26	15999536825	13316528662	上海市闵行区七莘路2855弄142栋601室	2022-12-12	李铮
1707352	徐凡	泌尿男科	男性勃起障碍	膨胀性阴茎假体置入术	27	15950869351	-13814165250	江苏省通州市五接镇老木厂村八组46号	2023-01-13	李铮
1710425	谢先通	泌尿男科	器质性勃起功能障碍	膨胀性阴茎假体置入术	47	13175333666	13175333666	浙江省临海市邵家渡街道枧桥一村枧川５-５５号	2023-02-04	李铮
1711094	张鑫	泌尿男科	器质性勃起功能障碍	膨胀性阴茎假体置入术	31	15056156122	13812933438	-	2023-02-07	李铮
1711934	王玉林	泌尿男科	器质性勃起功能障碍	膨胀性阴茎假体置换术	40	18684113795	18585193587	贵州省开阳县南龙乡翁朵村牛背山组	2023-02-10	李铮
1712893	王炼杰	泌尿男科	器质性勃起功能障碍	膨胀性阴茎假体置入术	31	18760366808	13850576683	福建省长泰县岩溪镇石铭村白庄48号	2023-03-06	李铮
1716222	马俊	泌尿男科	器质性勃起功能障碍	膨胀性阴茎假体置入术	29	15007031473	15901709486	江西省上饶市铅山县河口镇黄岗山社区费家128号	2023-03-06	陈慧兴
1723507	王璞	泌尿男科	器质性勃起功能障碍	膨胀性阴茎假体置入术	35	13855775805	13395577765	安徽省宿州市埇桥区西关办事处银河一路银行绿苑小区60栋3单元105室	2023-04-06	李铮
1723932	肖海杰	泌尿男科	男性勃起障碍	膨胀性阴茎假体置入术	31	15371915768	18451076091	江苏省海门市常乐镇匡北村十七组33号	2023-04-04	李铮
1724321	肖茜元	泌尿男科	男性勃起障碍	膨胀性阴茎假体置入术	32	13139030077	13897099746	吉林省松原市宁江区文化街4委	2023-04-06	李铮
1724811	张月明	泌尿男科	男性勃起障碍	膨胀性阴茎假体置入术	51	13906261716	15250220796	江苏省昆山市张浦镇金华村(4)南华翔111号	2023-04-10	李铮
1727922	姜益民	泌尿男科	男性勃起障碍	膨胀性阴茎假体置入术	43	13918147321	18816573806	上海市闵行区浦江镇江玮路298弄106号102室	2023-04-19	李铮
1737269	张峰	泌尿男科	器质性勃起功能障碍	膨胀性阴茎假体置入术	46	13567887114	19965998590	浙江省宁波市鄞州区邱隘镇润玉园４幢１０号４０４室	2023-05-25	陈慧兴
1738536	马渤洋	泌尿男科	器质性勃起功能障碍	膨胀性阴茎假体置入术	31	15667362316	15667362316	陕西省渭南市临渭区新盛路46号2号楼2单元8层1室	2023-06-01	李铮
1740417	曹恩顺	泌尿男科	器质性勃起功能障碍	膨胀性阴茎假体置入术	57	18616358200	18520108852	上海市闵行区申长北路185弄43号702室	2023-06-08	李铮
1742072	柏君	泌尿男科	器质性勃起功能障碍	膨胀性阴茎假体置入术	38	15040707211	15124164586	辽宁省海城市二台子街930号	2023-06-16	陈慧兴
1748287	SKINNER LEON ERIC	泌尿男科	阴茎异常勃起	膨胀性阴茎假体置入术	37	18018317481	-13961825159	-	2023-07-05	李铮
1749483	罗鹏飞	泌尿男科	器质性勃起功能障碍	膨胀性阴茎假体置入术	54	13767166035	-	江西省南昌市红谷滩新区红谷中大道1619号2栋1101室	2023-07-15	李铮
1754274	黎家辉	泌尿男科	男性勃起障碍	膨胀性阴茎假体置入术	37	15547721152	19154816723	上海市松江区新桥镇民益路26号生活区（上海机械）	2023-08-04	李铮
1760855	徐军	泌尿男科	器质性勃起功能障碍	膨胀性阴茎假体置入术	36	19871283721	15971152493	湖北省谷城县石花镇黄家营村三组	2023-08-28	李铮
1762392	郑春马	泌尿男科	男性勃起障碍	膨胀性阴茎假体置入术	33	17815269126	15702399802	·	2023-08-30	李铮
1766719	陈敏	泌尿男科	男性勃起障碍	膨胀性阴茎假体置换术	35	19855022127	17718200119	安徽省蚌埠市怀远县魏庄镇马厂村陈家组13号	2023-09-15	李铮
1774817	温珂伟	泌尿男科	男性勃起障碍	膨胀性阴茎假体置入术	37	15618599159	18616651918	嘉定区浩翔路508弄2号1104	2023-10-18	李铮
1775239	殷黎鸣	泌尿男科	男性勃起障碍	膨胀性阴茎假体置入术	34	13381762807	13764367133	虹口区 广中街道 商业一村 31号107室	2023-10-18	李铮
1783174	陈德法	泌尿男科	糖尿病性勃起功能障碍	膨胀性阴茎假体置换术	69	18017477737	13386111739	上海市静安区泰兴路648号	2023-11-17	李铮
1785283	王光辉	泌尿男科	器质性勃起功能障碍	膨胀性阴茎假体置入术	45	13598015110	-13283877177	郑州市中原区航海西路办事处西冯湾村２１５号	2023-11-25	李铮
i0603248	顾梦涛	全科病房	男性勃起障碍	膨胀性阴茎假体置入术	29	13812131708	-	江苏省江阴市周庄镇陶城村城头上41号	2020-07-30	李铮
I0603861	蔡雨廷	IMCC9F综合病房	男性勃起障碍	膨胀性阴茎假体置入术	27	18657605760	拒绝提供	浙江省台州市路桥区路桥街道马铺路２７７号	2020-11-23	李铮
I0604664	许尚云	IMCC9F综合病房	男性勃起障碍	膨胀性阴茎假体置入术	66	18917561865	-	上海市闵行区古美西路628弄121号201室	2021-04-23	李铮

## Sheet: Sheet2
	FSH(IU/L)	LH(IU/L)	T(ug/L)	E2(pg/ml)	P(ug/L)	PRL(ng/L)			Reference
P1	10.02	3.48	4.94	31	0.24	8.26			FSH (Follicle-stimulating hormone)	1.27-19.26 IU/L
P2	3.4	5.11	5.66	30	0.45	13.75			LH (Luteinizing hormone)	1.24-8.62 IU/L
P3	4.9	3.52	4.01	33	0.41	8.23			T (Testosterone)	1.75-7.81 ug/L
P4	5.25	3.6	2.63	25	0.28	14.83			E2 (Estradiol)	15-38.95 pg/ml
P5	3.77	2.99	3.8	27	0.16	11.14			P (Progesterone)	0.14-2.06 ug/L
P6	6.37	3.27	4.6	32	0.27	4.69			PRL (Prolactin)	2.64-13.13 ng/L
P7	4.29	4.3	5.07	29	0.51	17.26
P8	6.25	3.29	4.34	22	0.42	12.1
P9	2.38	2.23	3.56	24	0.17	6.51
P10	9.23	2.5	6.21	36	0.25	8.91
P11	3.26	3.6	4.4	29	0.52	15.28
P12	4.56	4.32	5.69	22	0.43	9.46
P13	2.19	2.6	5.3	32	0.25	5.71
P14	7.41	2.57	4.92	34	0.39	9.71
P15	3.27	3.3	4.01	27	0.26	10.32
P16	3.59	5.8	5.39	29	0.42	9.17
P17	4.26	2.19	4.25	34	0.27	13.18
P18	10.15	3.2	4.5	31	0.34	17.03
P19	2.5	6.1	6.21	31	0.28	6.45
P20	3.14	2.8	5.08	28	0.36	6.72
P21	3.7	2.26	3.4	29	0.41	9.36
P22	4.2	3.27	4.05	33	0.28	6.47
P23	4.23	2.1	5.91	24	0.19	9.58
P24	7.2	5.3	6.2	23	0.45	19.36
P25	2.19	3.27	6.16	31	0.18	5.28
P26	2.25	3.4	4.02	32	0.29	7.59
P27	3.2	2.18	6.2	36	0.42	8.26
P28	3.15	3.16	3.74	28	0.35	17.63
P29	5.2	2.25	5.25	26	0.4	10.29
P30	4.2	4.16	6.41	24	0.33	9.05
P31	4.18	2.36	8.2	22	0.26	4.27
P32	6.31	6.1	6.26	32	0.43	5.78
P33	3.2	2.4	3.57	33	0.51	9.64
P34	3.4	4.32	5.19	35	0.19	7.53
P35	7.62	2.5	6.27	33	0.15	10.27
P36	5.5	3.2	4.2	23	0.43	6.49
P37	3.4	2.18	3.9	34	0.18	10.45
P38	3.72	5.3	3.05	32	0.37	5.38
P39	7.32	9.27	1.7	32	0.48	5.09
P40	4.29	3.1	5.1	33	0.26	7.37
P41	10.3	6.2	2.36	37	0.31	4.28
P42	3.38	4.17	4.57	27	0.42	13.17
P43	2.39	3.28	6.24	26	0.34	19.4
P44	3.9	3.3	7.2	26	0.27	5.47
P45	3.38	2.9	3.9	29	0.25	7.62
P46	3.2	3.29	4.57	33	0.45	8.31
P47	9.24	7.2	4.23	32	0.41	4.95
P48	8.26	5.23	6.91	34	0.21	6.55
P49	5.9	2.1	4.23	27	0.16	4.73
P50	4.2	3.45	4.51	24	0.37	6.37
P51	3.41	3.19	5.3	28	0.46	7.63
P52	3.9	3.1	2.95	26	0.32	9.36
P53	3.58	3.71	3.3	27	0.44	8.21
P54	5.29	3.19	3.71	32	0.15	4.57
P55	4.18	3.2	4.25	33	0.44	4.73
P56	3.29	1.79	6.74	37	0.37	9.26
P57	3.5	3.21	3.23	32	0.26	10.4
P58	6.3	3.76	4.85	31	0.17	6.92
P59	5.21	2.64	3.73	31	0.26	7.48
P60	3.4	4.14	3.6	27	0.35	8.37
P61	2.18	5.16	2.3	34	0.17	6.28
P62	4.28	2.16	6.34	32	0.39	9.36
P63	5.5	3.2	4.6	27	0.41	15.82
P64	3.67	3.28	5.2	24	0.44	3.94
P65	4.28	4.18	3.27	24	0.29	5.73
P66	8.56	3.2	4.6	27	0.36	7.46
P67	3.4	2.14	6.25	29	0.22	6.49
P68	3.59	3.6	4.9	26	0.36	5.28
P69	3.2	4.26	5.02	26	0.27	14.22
P70	4.25	4.1	4.38	28	0.41	9.17
P71	5.5	3.12	5.39	31	0.35	6.53
P72	3.27	4.2	6.27	30	0.51	8.26
P73	3.5	2.5	3.58	31	0.42	9.48
P74	7	2.73	4.8	33	0.27	5.29
P75	3.91	6.23	2.09	34	0.23	4.63
P76	6.38	2.5	4.82	33	0.36	6.5
P77	3.58	2.81	3.93	30	0.35	15.69
P78	3.9	3.3	6.2	31	0.43	6.16
P79	4.4	3.16	5.97	31	0.52	3.17
P80	2.1	3.6	5.09	28	0.61	5.28
P81	3.28	4.2	4.4	32	0.18	4.39
P82	3.17	5.18	4.52	33	0.26	6.32
P83	7.2	3.12	4.69	22	0.24	4.46
P84	3.21	3.4	3.29	32	0.17	9.52
P85	2.19	2.65	5.38	30	0.22	8.81
P86	4.2	4.6	5.01	32	0.26	2.96
P87	3.6	3.2	3.92	33	0.41	8.94
P88	2.19	2.74	4.05	31	0.46	3.29
P89	12.8	4.39	3.84	36	0.23	9.76
P90	6.2	5.2	3.71	33	0.18	13.19
P91	3.29	7.12	2.39	35	0.26	4.28
P92	3.1	2.59	6.37	31	0.37	5.35
P93	3.5	4.3	4.5	27	0.44	7.28
P94	6.9	2.67	3.29	29	0.14	3.34
P95	3.68	2.39	5.27	25	0.37	2.19
P96	1.2	3.2	3.25	32	0.25	12.48
P97	4.37	3.46	5.71	31	0.36	3.95
P98	3.2	2.74	5.29	28	0.41	5.72
P99	5.7	2.38	2.07	26	0.26	7.83
P100	18.2	10.23	1.25	32	0.18	9.85
P101	3.25	3.6	4.23	31	0.22	5.22
P102	3.29	2.19	4.72	27	0.15	4.41
P103	4.2	3.2	3.38	26	0.42	5.39
P104	3.18	2.18	6.27	30	0.33	4.88
P105	3.2	3.3	5.23	25	0.17	6.83
P106	13.17	6.34	4.08	29	0.28	9.44
P107	8.25	3.18	5.49	26	0.44	6.48
P108	9.35	3.24	7.25	30	0.25	9.33
P109	4.2	5.17	2.03	26	0.16	5.82
P110	3.6	3.26	4.03	26	0.28	10.37
P111	3.18	2.1	6.71	27	0.37	6.43
P112	2.3	4.2	5.28	32	0.14	3.38
